# Supplementary material for: Rosuvastatin as a Supplemental Treatment for the Clinical Symptoms of Nephropathia Epidemica: A Pilot Clinical Study
Source: Viruses. 2024 Feb 17;16(2):306. doi: 10.3390/v16020306 (PMC10892398; doi:10.3390/v16020306)
Supplement: Supplementary file 1 [file viruses-16-00306-s001.zip]

Archive with 1 entries (1 files):
- viruses-2801373-supplementary.pdf
